# Supplementary material for: Polymorphisms of the 11q23.3 Locus Affect the Risk and Mortality of Coronary Artery Disease
Source: J Clin Med. 2022 Aug 3;11(15):4532. doi: 10.3390/jcm11154532 (PMC9369758; doi:10.3390/jcm11154532)
Supplement: Supplementary file 1 [file jcm-11-04532-s001.zip]

Archive with 1 entries (1 files):
- jcm-1832227-supplementary.pdf
